# Supplementary material for: Life Beyond 65: Changing Spatial Patterns of Survival at Older Ages in the United States, 2000–2016
Source: J Gerontol B Psychol Sci Soc Sci. 2020 Jan 29;75(5):1093–103. doi: 10.1093/geronb/gbz160 (PMC7161363; doi:10.1093/geronb/gbz160)
Supplement: gbz160_suppl_Supplementary_Appendix [file gbz160_suppl_supplementary_appendix.xlsx]

## Sheet: Sheet1
Appendix Table 3. Values of e65 by region and metro status, 1990-2016. Source: Multiple Cause of Death files (NCHS) and NCHS/Census population estimates.
Sex	Year	Region	Metro Status
			large_central	suburb	small	nonmetro	overall*
Males	1990	Appalachia	14.4	14.57	14.48	14.46	14.48
Males	1990	East North Central	14.58	15	15.04	15.06	14.89
Males	1990	East South Central	13.98	14.13	14.29	14	14.1
Males	1990	Middle Atlantic	14.98	15.44	15.19	14.58	15.19
Males	1990	Mountain	15.9	15.97	16.14	15.76	15.96
Males	1990	New England	15.49	15.42	15.48	15.05	15.4
Males	1990	Pacific	15.88	15.79	15.95	15.91	15.89
Males	1990	South Atlantic	15.22	15.85	15.59	14.26	15.43
Males	1990	West North Central	14.97	15.44	15.39	15.59	15.44
Males	1990	West South Central	14.71	14.9	14.89	14.9	14.85
Males	1990	Overall	15.16	15.41	15.26	14.95	15.13
Males	1991	Appalachia	14.81	14.71	14.6	14.5	14.6
Males	1991	East North Central	14.69	15.11	15.12	15.11	14.98
Males	1991	East South Central	14.29	14.53	14.23	14.26	14.29
Males	1991	Middle Atlantic	15.21	15.5	15.33	14.87	15.34
Males	1991	Mountain	16.15	16.33	16.09	15.83	16.06
Males	1991	New England	15.45	15.72	15.67	15.52	15.63
Males	1991	Pacific	16.09	15.8	16.02	16.04	16.03
Males	1991	South Atlantic	15.37	15.9	15.8	14.3	15.55
Males	1991	West North Central	15.04	15.58	15.45	15.61	15.49
Males	1991	West South Central	14.98	15.07	15.05	14.95	15
Males	1991	Overall	15.35	15.53	15.37	15.03	15.25
Males	1992	Appalachia	14.93	14.95	14.82	14.74	14.81
Males	1992	East North Central	14.94	15.42	15.24	15.39	15.21
Males	1992	East South Central	14.32	14.78	14.63	14.38	14.49
Males	1992	Middle Atlantic	15.42	15.63	15.42	14.93	15.49
Males	1992	Mountain	16.1	16.32	16.32	15.8	16.13
Males	1992	New England	15.46	15.79	15.67	15.45	15.65
Males	1992	Pacific	16.21	16.08	16.22	16.15	16.19
Males	1992	South Atlantic	15.43	16.07	15.95	14.33	15.68
Males	1992	West North Central	15.37	15.71	15.81	15.89	15.78
Males	1992	West South Central	15.21	15.21	15.23	15.06	15.17
Males	1992	Overall	15.51	15.71	15.55	15.2	15.4
Males	1993	Appalachia	14.79	14.81	14.77	14.61	14.71
Males	1993	East North Central	14.82	15.24	15.1	15.15	15.05
Males	1993	East South Central	14.44	14.55	14.44	14.3	14.4
Males	1993	Middle Atlantic	15.2	15.61	15.48	14.82	15.41
Males	1993	Mountain	16.04	16.45	16.31	15.94	16.15
Males	1993	New England	15.61	15.71	15.71	15.48	15.66
Males	1993	Pacific	16.22	15.95	16.12	15.84	16.12
Males	1993	South Atlantic	15.29	15.95	15.9	14.46	15.61
Males	1993	West North Central	15.06	15.46	15.53	15.6	15.5
Males	1993	West South Central	15.08	15.01	15.07	14.82	14.99
Males	1993	Overall	15.41	15.59	15.47	15.05	15.29
Males	1994	Appalachia	15.02	14.95	14.84	14.77	14.84
Males	1994	East North Central	14.91	15.39	15.33	15.34	15.22
Males	1994	East South Central	14.41	14.47	14.51	14.5	14.48
Males	1994	Middle Atlantic	15.54	15.84	15.45	15.24	15.63
Males	1994	Mountain	16.28	16.53	16.43	16.04	16.3
Males	1994	New England	15.49	15.91	16.06	15.73	15.87
Males	1994	Pacific	16.37	16.11	16.38	16.21	16.32
Males	1994	South Atlantic	15.51	16.21	16.11	14.5	15.82
Males	1994	West North Central	15.31	15.67	15.75	15.84	15.73
Males	1994	West South Central	15.32	15.19	15.31	15.14	15.25
Males	1994	Overall	15.6	15.79	15.65	15.25	15.47
Males	1995	Appalachia	15	15.08	14.94	14.85	14.93
Males	1995	East North Central	14.88	15.47	15.39	15.38	15.25
Males	1995	East South Central	14.5	14.72	14.62	14.42	14.53
Males	1995	Middle Atlantic	15.6	15.97	15.68	15.35	15.76
Males	1995	Mountain	16.48	16.78	16.58	16.18	16.47
Males	1995	New England	15.67	15.95	16.07	15.78	15.93
Males	1995	Pacific	16.63	16.23	16.47	16.37	16.51
Males	1995	South Atlantic	15.6	16.37	16.2	14.45	15.91
Males	1995	West North Central	15.37	15.74	15.86	15.85	15.78
Males	1995	West South Central	15.33	15.46	15.31	15.18	15.29
Males	1995	Overall	15.7	15.92	15.75	15.29	15.54
Males	1996	Appalachia	15.14	14.9	15.08	14.97	15.03
Males	1996	East North Central	15.17	15.66	15.51	15.53	15.44
Males	1996	East South Central	14.57	15	14.85	14.66	14.74
Males	1996	Middle Atlantic	15.77	16.01	15.68	15.46	15.84
Males	1996	Mountain	16.33	16.77	16.74	16.41	16.54
Males	1996	New England	15.85	16.06	16.08	15.95	16.02
Males	1996	Pacific	16.68	16.28	16.53	16.31	16.55
Males	1996	South Atlantic	15.78	16.36	16.37	14.71	16.05
Males	1996	West North Central	15.58	15.92	15.97	16.05	15.95
Males	1996	West South Central	15.52	15.47	15.52	15.31	15.45
Males	1996	Overall	15.85	15.98	15.87	15.45	15.65
Males	1997	Appalachia	15.28	15.34	15.13	14.95	15.1
Males	1997	East North Central	15.34	15.78	15.65	15.65	15.58
Males	1997	East South Central	14.7	15.08	14.78	14.58	14.73
Males	1997	Middle Atlantic	15.97	16.24	15.95	15.64	16.07
Males	1997	Mountain	16.83	16.99	16.81	16.35	16.72
Males	1997	New England	15.98	16.29	16.26	15.63	16.14
Males	1997	Pacific	16.73	16.49	16.62	16.51	16.65
Males	1997	South Atlantic	16.04	16.58	16.55	14.9	16.26
Males	1997	West North Central	15.73	15.89	16.08	16.06	16
Males	1997	West South Central	15.44	15.54	15.44	15.09	15.35
Males	1997	Overall	16.01	16.17	15.98	15.45	15.75
Males	1998	Appalachia	15.24	15.39	15.18	15.01	15.15
Males	1998	East North Central	15.47	15.83	15.69	15.79	15.68
Males	1998	East South Central	14.74	15.06	14.87	14.61	14.78
Males	1998	Middle Atlantic	16.29	16.5	16.14	15.87	16.33
Males	1998	Mountain	16.69	17	16.86	16.5	16.74
Males	1998	New England	16.16	16.37	16.2	15.94	16.22
Males	1998	Pacific	16.87	16.56	16.65	16.53	16.73
Males	1998	South Atlantic	15.96	16.71	16.65	14.86	16.31
Males	1998	West North Central	15.58	16.05	16.18	16.2	16.1
Males	1998	West South Central	15.72	15.88	15.62	15.37	15.6
Males	1998	Overall	16.13	16.31	16.06	15.58	15.85
Males	1999	Appalachia	15.37	15.44	15.28	15.1	15.24
Males	1999	East North Central	15.38	15.8	15.68	15.77	15.64
Males	1999	East South Central	14.8	14.98	14.9	14.71	14.83
Males	1999	Middle Atlantic	16.23	16.39	16.21	15.7	16.28
Males	1999	Mountain	16.45	17.16	16.97	16.33	16.68
Males	1999	New England	16.31	16.31	16.51	16.23	16.37
Males	1999	Pacific	16.99	16.65	16.79	16.61	16.85
Males	1999	South Atlantic	16.08	16.7	16.58	15.02	16.33
Males	1999	West North Central	15.71	15.93	16.16	16.31	16.14
Males	1999	West South Central	15.78	15.58	15.78	15.41	15.65
Males	1999	Overall	16.16	16.26	16.12	15.63	15.88
Males	2000	Appalachia	15.71	15.86	15.33	15.32	15.42
Males	2000	East North Central	15.68	16.01	15.91	16.07	15.9
Males	2000	East South Central	14.93	15.13	15.03	14.8	14.94
Males	2000	Middle Atlantic	16.53	16.54	16.31	15.95	16.47
Males	2000	Mountain	16.8	17.36	17.16	16.9	17.01
Males	2000	New England	16.57	16.41	16.47	16.51	16.47
Males	2000	Pacific	17.21	16.78	17.06	16.86	17.08
Males	2000	South Atlantic	16.22	16.85	16.69	14.97	16.45
Males	2000	West North Central	16.03	16.33	16.4	16.56	16.42
Males	2000	West South Central	15.98	15.73	15.99	15.54	15.83
Males	2000	Overall	16.41	16.45	16.28	15.85	16.06
Males	2001	Appalachia	15.68	15.78	15.57	15.53	15.59
Males	2001	East North Central	15.78	16.31	16.05	16.14	16.05
Males	2001	East South Central	15.21	15.09	15.36	14.87	15.13
Males	2001	Middle Atlantic	16.84	16.9	16.43	16.39	16.77
Males	2001	Mountain	16.9	17.5	17.25	16.91	17.09
Males	2001	New England	16.56	16.73	16.85	16.47	16.72
Males	2001	Pacific	17.42	16.86	17.07	16.93	17.2
Males	2001	South Atlantic	16.26	16.99	16.91	15.24	16.6
Males	2001	West North Central	16.24	16.47	16.56	16.66	16.56
Males	2001	West South Central	16.04	15.89	15.87	15.78	15.9
Males	2001	Overall	16.56	16.65	16.42	16	16.23
Males	2002	Appalachia	15.87	15.6	15.74	15.41	15.61
Males	2002	East North Central	15.89	16.32	16.22	16.22	16.15
Males	2002	East South Central	15.11	15.14	15.21	14.91	15.08
Males	2002	Middle Atlantic	17.01	16.92	16.65	16.35	16.87
Males	2002	Mountain	16.99	17.29	17.12	17.03	17.08
Males	2002	New England	16.8	16.72	16.8	16.72	16.76
Males	2002	Pacific	17.64	17	17.05	16.92	17.32
Males	2002	South Atlantic	16.52	17.15	17.05	15.42	16.79
Males	2002	West North Central	16.52	16.41	16.57	16.7	16.59
Males	2002	West South Central	16.15	15.82	15.99	15.79	15.95
Males	2002	Overall	16.73	16.68	16.51	16.03	16.34
Males	2003	Appalachia	15.88	15.87	15.86	15.67	15.79
Males	2003	East North Central	16.24	16.59	16.43	16.41	16.41
Males	2003	East South Central	15.33	15.57	15.52	15.13	15.35
Males	2003	Middle Atlantic	17.2	17.2	16.71	16.58	17.07
Males	2003	Mountain	17.17	17.5	17.38	17.11	17.27
Males	2003	New England	17.08	17.12	17.2	17	17.13
Males	2003	Pacific	17.71	17.21	17.2	17.29	17.46
Males	2003	South Atlantic	16.75	17.27	17.16	15.54	16.92
Males	2003	West North Central	16.88	16.83	16.85	16.94	16.89
Males	2003	West South Central	16.39	16.1	16.1	16.01	16.15
Males	2003	Overall	16.94	16.93	16.68	16.25	16.54
Males	2004	Appalachia	16.23	16.27	16.11	15.96	16.08
Males	2004	East North Central	16.46	17.04	16.78	16.72	16.74
Males	2004	East South Central	15.97	16.2	15.8	15.43	15.77
Males	2004	Middle Atlantic	17.55	17.6	16.98	16.78	17.43
Males	2004	Mountain	17.4	17.98	17.87	17.69	17.69
Males	2004	New England	17.21	17.46	17.45	17.07	17.37
Males	2004	Pacific	18.08	17.61	17.73	17.66	17.88
Males	2004	South Atlantic	16.94	17.61	17.48	15.83	17.22
Males	2004	West North Central	16.86	17.26	17.23	17.32	17.23
Males	2004	West South Central	16.77	16.57	16.46	16.34	16.53
Males	2004	Overall	17.24	17.33	17.04	16.58	16.89
Males	2005	Appalachia	16.3	16.33	16.21	15.99	16.15
Males	2005	East North Central	16.58	17.07	16.77	16.84	16.81
Males	2005	East South Central	15.91	15.98	15.71	15.39	15.69
Males	2005	Middle Atlantic	17.73	17.68	17.04	16.9	17.53
Males	2005	Mountain	17.42	17.97	17.7	17.48	17.59
Males	2005	New England	17.27	17.75	17.55	17.06	17.51
Males	2005	Pacific	18.23	17.62	17.79	17.75	17.98
Males	2005	South Atlantic	17.04	17.81	17.58	15.94	17.36
Males	2005	West North Central	17.24	17.27	17.25	17.21	17.24
Males	2005	West South Central	16.8	16.48	16.43	16.26	16.49
Males	2005	Overall	17.35	17.42	17.07	16.58	16.95
Males	2006	Appalachia	16.72	16.8	16.57	16.33	16.52
Males	2006	East North Central	16.71	17.38	17.06	17.09	17.06
Males	2006	East South Central	16.19	16.26	16.08	15.69	16
Males	2006	Middle Atlantic	17.92	18.08	17.58	17.17	17.89
Males	2006	Mountain	17.75	18.37	18.1	17.78	17.95
Males	2006	New England	17.46	17.89	17.86	17.73	17.8
Males	2006	Pacific	18.43	17.88	17.88	18.03	18.16
Males	2006	South Atlantic	17.29	18.02	17.8	16.19	17.58
Males	2006	West North Central	17.47	17.73	17.55	17.48	17.55
Males	2006	West South Central	17.3	17.13	16.78	16.67	16.94
Males	2006	Overall	17.6	17.74	17.37	16.89	17.24
Males	2007	Appalachia	16.84	17.03	16.6	16.49	16.63
Males	2007	East North Central	17.03	17.64	17.31	17.36	17.33
Males	2007	East South Central	16.27	16.56	16.49	15.74	16.2
Males	2007	Middle Atlantic	18.15	18.17	17.67	17.15	18.02
Males	2007	Mountain	18.23	18.63	18.28	18.01	18.25
Males	2007	New England	17.8	18.08	18.05	17.68	17.97
Males	2007	Pacific	18.77	18.17	18.08	18.13	18.44
Males	2007	South Atlantic	17.64	18.18	18.08	16.26	17.81
Males	2007	West North Central	17.52	17.94	17.66	17.63	17.69
Males	2007	West South Central	17.42	17.14	17	16.56	17.02
Males	2007	Overall	17.89	17.92	17.57	17	17.45
Males	2008	Appalachia	16.68	16.96	16.72	16.31	16.59
Males	2008	East North Central	16.98	17.55	17.26	17.19	17.25
Males	2008	East South Central	16.45	16.72	16.35	15.66	16.19
Males	2008	Middle Atlantic	18.28	18.34	17.67	17.2	18.13
Males	2008	Mountain	18.16	18.57	18.41	17.97	18.26
Males	2008	New England	17.9	18.14	18.2	17.72	18.07
Males	2008	Pacific	18.92	18.42	18.21	18	18.57
Males	2008	South Atlantic	17.78	18.2	18.18	16.39	17.91
Males	2008	West North Central	17.72	17.71	17.73	17.39	17.59
Males	2008	West South Central	17.43	17.22	16.82	16.49	16.96
Males	2008	Overall	17.97	17.96	17.61	16.9	17.48
Males	2009	Appalachia	17.11	17.09	16.92	16.59	16.83
Males	2009	East North Central	17.48	17.88	17.55	17.45	17.6
Males	2009	East South Central	16.74	16.93	16.61	15.87	16.44
Males	2009	Middle Atlantic	18.48	18.55	18.04	17.85	18.39
Males	2009	Mountain	18.53	19.08	18.58	18.45	18.59
Males	2009	New England	18.3	18.59	18.49	18.1	18.44
Males	2009	Pacific	19.23	18.61	18.47	18.48	18.87
Males	2009	South Atlantic	17.91	18.51	18.37	16.61	18.13
Males	2009	West North Central	18.21	18.23	18	17.86	18.01
Males	2009	West South Central	17.82	17.61	17.2	16.77	17.32
Males	2009	Overall	18.3	18.26	17.87	17.23	17.79
Males	2010	Appalachia	17.14	17.22	16.99	16.61	16.89
Males	2010	East North Central	17.53	17.91	17.66	17.45	17.65
Males	2010	East South Central	16.59	16.98	16.65	15.98	16.47
Males	2010	Middle Atlantic	18.67	18.69	18.12	17.56	18.52
Males	2010	Mountain	18.57	19.09	18.66	18.39	18.63
Males	2010	New England	18.42	18.53	18.6	18.03	18.47
Males	2010	Pacific	19.42	18.79	18.62	18.46	19.02
Males	2010	South Atlantic	18.03	18.53	18.34	16.64	18.15
Males	2010	West North Central	18.19	18.15	17.9	17.87	17.98
Males	2010	West South Central	17.79	17.65	17.15	16.78	17.3
Males	2010	Overall	18.4	18.32	17.92	17.23	17.87
Males	2011	Appalachia	17.24	17.3	17.05	16.64	16.94
Males	2011	East North Central	17.51	18	17.59	17.53	17.67
Males	2011	East South Central	16.98	16.86	16.67	15.94	16.52
Males	2011	Middle Atlantic	18.71	18.71	18.15	17.79	18.55
Males	2011	Mountain	18.69	19.03	18.76	18.38	18.69
Males	2011	New England	18.2	18.51	18.52	18.24	18.43
Males	2011	Pacific	19.44	18.78	18.63	18.6	19.05
Males	2011	South Atlantic	18.36	18.69	18.59	16.91	18.39
Males	2011	West North Central	18.18	18.29	18.01	17.92	18.05
Males	2011	West South Central	18.08	17.64	17.31	16.98	17.49
Males	2011	Overall	18.5	18.37	18	17.33	17.97
Males	2012	Appalachia	17.47	17.47	17.18	16.87	17.12
Males	2012	East North Central	17.6	18.1	17.8	17.66	17.8
Males	2012	East South Central	16.78	17.43	16.82	16.02	16.65
Males	2012	Middle Atlantic	18.91	18.96	18.19	17.58	18.72
Males	2012	Mountain	18.78	19.29	18.78	18.69	18.82
Males	2012	New England	18.57	18.96	18.82	18.25	18.75
Males	2012	Pacific	19.65	18.96	18.75	18.66	19.21
Males	2012	South Atlantic	18.51	18.91	18.72	17.07	18.55
Males	2012	West North Central	18.2	18.46	18.23	18	18.18
Males	2012	West South Central	18.04	17.96	17.32	16.98	17.54
Males	2012	Overall	18.64	18.61	18.12	17.45	18.1
Males	2013	Appalachia	17.29	17.59	17.14	16.79	17.08
Males	2013	East North Central	17.77	18.12	17.75	17.49	17.79
Males	2013	East South Central	17.02	17.39	16.74	16.05	16.67
Males	2013	Middle Atlantic	18.94	18.93	18.23	18.12	18.75
Males	2013	Mountain	18.93	19.62	19	18.64	18.98
Males	2013	New England	18.64	18.97	18.78	18.26	18.75
Males	2013	Pacific	19.61	19.04	18.78	18.78	19.23
Males	2013	South Atlantic	18.39	18.98	18.79	17.03	18.58
Males	2013	West North Central	18.38	18.5	18.13	17.98	18.17
Males	2013	West South Central	18.03	17.94	17.3	16.91	17.51
Males	2013	Overall	18.66	18.64	18.14	17.41	18.11
Males	2014	Appalachia	17.53	17.59	17.26	16.99	17.22
Males	2014	East North Central	17.76	18.14	17.82	17.65	17.85
Males	2014	East South Central	17.01	17.3	16.94	16.1	16.74
Males	2014	Middle Atlantic	19.1	19.16	18.38	18.11	18.93
Males	2014	Mountain	18.96	19.52	19.12	18.71	19.04
Males	2014	New England	18.75	18.91	18.84	18.51	18.8
Males	2014	Pacific	20.02	19.3	19.01	18.93	19.54
Males	2014	South Atlantic	18.6	19.1	18.81	17.09	18.68
Males	2014	West North Central	18.3	18.65	18.14	17.99	18.2
Males	2014	West South Central	18.15	18.08	17.36	17.03	17.62
Males	2014	Overall	18.84	18.75	18.24	17.53	18.23
Males	2015	Appalachia	17.48	17.71	17.17	16.83	17.13
Males	2015	East North Central	17.78	18.24	17.78	17.62	17.87
Males	2015	East South Central	16.91	17.37	16.91	15.91	16.66
Males	2015	Middle Atlantic	19.14	19.16	18.17	18.15	18.9
Males	2015	Mountain	18.99	19.55	19.01	18.72	19.01
Males	2015	New England	18.63	18.82	18.69	18.42	18.69
Males	2015	Pacific	19.92	19.04	18.81	18.64	19.37
Males	2015	South Atlantic	18.72	19.06	18.88	16.93	18.69
Males	2015	West North Central	18.45	18.48	18.13	17.94	18.17
Males	2015	West South Central	18.21	18.27	17.44	16.81	17.64
Males	2015	Overall	18.85	18.74	18.19	17.41	18.21
Males	2016	Appalachia	17.58	17.71	17.46	16.93	17.3
Males	2016	East North Central	17.87	18.39	17.84	17.68	17.95
Males	2016	East South Central	17.17	17.3	17.08	16.09	16.81
Males	2016	Middle Atlantic	19.27	19.19	18.45	18.24	19.02
Males	2016	Mountain	18.89	19.75	18.97	18.65	18.97
Males	2016	New England	18.89	19.1	18.79	18.48	18.86
Males	2016	Pacific	20.03	19.2	19	18.83	19.51
Males	2016	South Atlantic	18.75	19.21	19.02	17.07	18.82
Males	2016	West North Central	18.71	18.76	18.39	18.16	18.41
Males	2016	West South Central	18.37	18.47	17.64	17.02	17.84
Males	2016	Overall	18.96	18.87	18.36	17.54	18.35
Females	1990	Appalachia	18.37	18.56	18.77	18.67	18.67
Females	1990	East North Central	18.48	18.74	18.94	19.2	18.8
Females	1990	East South Central	17.95	18.27	18.52	18.58	18.39
Females	1990	Middle Atlantic	18.71	18.82	19.05	18.93	18.82
Females	1990	Mountain	19.47	19.22	19.48	19.28	19.41
Females	1990	New England	19.29	19.27	19.4	19.07	19.3
Females	1990	Pacific	19.23	18.97	19.3	19.09	19.2
Females	1990	South Atlantic	19.14	19.3	19.2	18.41	19.12
Females	1990	West North Central	19.29	19.08	19.75	20.04	19.71
Females	1990	West South Central	18.56	18.48	18.75	19.04	18.76
Females	1990	Overall	18.88	18.96	19.1	19.09	19.04
Females	1991	Appalachia	18.69	18.62	18.73	18.82	18.75
Females	1991	East North Central	18.53	18.68	19.06	19.28	18.85
Females	1991	East South Central	18.18	18.67	18.48	18.54	18.45
Females	1991	Middle Atlantic	18.87	19.04	19.04	18.87	18.97
Females	1991	Mountain	19.54	19.31	19.47	19.39	19.46
Females	1991	New England	19.4	19.57	19.56	19.21	19.49
Females	1991	Pacific	19.44	19.2	19.55	19.44	19.44
Females	1991	South Atlantic	19.38	19.46	19.47	18.55	19.34
Females	1991	West North Central	19.4	19.34	19.73	20.17	19.82
Females	1991	West South Central	18.78	18.64	18.95	19.2	18.94
Females	1991	Overall	19.05	19.12	19.21	19.21	19.12
Females	1992	Appalachia	18.69	18.77	18.98	18.98	18.93
Females	1992	East North Central	18.88	19.02	19.23	19.45	19.12
Females	1992	East South Central	18.78	18.5	18.89	19.09	18.89
Females	1992	Middle Atlantic	19.09	19.1	19.28	18.76	19.12
Females	1992	Mountain	19.77	19.75	19.89	19.51	19.75
Females	1992	New England	19.62	19.65	19.53	19.34	19.56
Females	1992	Pacific	19.55	19.42	19.62	19.45	19.54
Females	1992	South Atlantic	19.35	19.56	19.61	18.63	19.42
Females	1992	West North Central	19.34	19.48	19.91	20.29	19.93
Females	1992	West South Central	18.87	18.92	19.2	19.34	19.12
Females	1992	Overall	19.22	19.27	19.4	19.37	19.23
Females	1993	Appalachia	18.58	18.58	18.7	18.64	18.65
Females	1993	East North Central	18.57	18.82	18.9	19.17	18.83
Females	1993	East South Central	18.35	18.18	18.53	18.57	18.47
Females	1993	Middle Atlantic	18.76	19.11	19.1	18.82	18.96
Females	1993	Mountain	19.47	19.26	19.42	19.37	19.41
Females	1993	New England	19.26	19.39	19.42	19.09	19.34
Females	1993	Pacific	19.51	19.06	19.48	19.19	19.41
Females	1993	South Atlantic	19.14	19.4	19.5	18.66	19.29
Females	1993	West North Central	19.14	19.15	19.6	19.93	19.61
Females	1993	West South Central	18.67	18.79	18.89	19.05	18.86
Females	1993	Overall	19	19.1	19.16	19.09	19.01
Females	1994	Appalachia	18.67	18.72	18.71	18.62	18.67
Females	1994	East North Central	18.7	18.81	18.94	19.16	18.88
Females	1994	East South Central	18	18.22	18.5	18.56	18.38
Females	1994	Middle Atlantic	19.16	19.18	19.08	18.78	19.14
Females	1994	Mountain	19.6	19.52	19.83	19.58	19.67
Females	1994	New England	19.67	19.52	19.53	19.31	19.52
Females	1994	Pacific	19.54	19.28	19.62	19.28	19.51
Females	1994	South Atlantic	19.38	19.57	19.68	18.62	19.45
Females	1994	West North Central	19.22	19.03	19.83	20.15	19.76
Females	1994	West South Central	18.9	18.81	19.06	19.16	19.02
Females	1994	Overall	19.17	19.19	19.28	19.15	19.09
Females	1995	Appalachia	18.92	18.62	18.8	18.81	18.8
Females	1995	East North Central	18.55	18.76	18.99	19.18	18.84
Females	1995	East South Central	18.34	18.43	18.66	18.69	18.57
Females	1995	Middle Atlantic	19.08	19.14	19.18	18.85	19.11
Females	1995	Mountain	19.79	19.59	19.6	19.45	19.63
Females	1995	New England	19.48	19.55	19.56	19.28	19.51
Females	1995	Pacific	19.79	19.22	19.62	19.39	19.63
Females	1995	South Atlantic	19.31	19.54	19.66	18.65	19.42
Females	1995	West North Central	19.1	18.98	19.71	19.96	19.61
Females	1995	West South Central	18.9	18.71	19.13	19.14	19.02
Females	1995	Overall	19.2	19.16	19.29	19.16	19.08
Females	1996	Appalachia	18.72	18.76	18.76	18.69	18.73
Females	1996	East North Central	18.7	18.95	19.05	19.36	18.98
Females	1996	East South Central	18.18	18.48	18.63	18.86	18.59
Females	1996	Middle Atlantic	19.2	19.21	19.2	18.82	19.19
Females	1996	Mountain	19.65	19.51	19.82	19.49	19.66
Females	1996	New England	19.53	19.58	19.55	19.32	19.53
Females	1996	Pacific	19.77	19.33	19.59	19.37	19.63
Females	1996	South Atlantic	19.42	19.72	19.77	18.69	19.55
Females	1996	West North Central	19.06	19.26	19.75	20.03	19.7
Females	1996	West South Central	18.94	18.81	19.08	19	18.99
Females	1996	Overall	19.24	19.28	19.33	19.19	19.1
Females	1997	Appalachia	18.7	18.64	18.79	18.71	18.74
Females	1997	East North Central	18.92	19.13	19.19	19.44	19.14
Females	1997	East South Central	18.17	18.4	18.63	18.71	18.53
Females	1997	Middle Atlantic	19.47	19.39	19.31	19.17	19.4
Females	1997	Mountain	19.64	19.85	19.84	19.77	19.76
Females	1997	New England	19.59	19.67	19.63	19.1	19.57
Females	1997	Pacific	19.76	19.32	19.72	19.47	19.66
Females	1997	South Atlantic	19.37	19.78	19.87	18.67	19.58
Females	1997	West North Central	19.24	19.27	19.88	20.25	19.85
Females	1997	West South Central	18.87	18.61	19.02	18.94	18.91
Females	1997	Overall	19.32	19.36	19.4	19.23	19.16
Females	1998	Appalachia	18.91	18.87	18.76	18.81	18.81
Females	1998	East North Central	18.89	18.96	19.15	19.26	19.05
Females	1998	East South Central	18.19	18.3	18.34	18.52	18.37
Females	1998	Middle Atlantic	19.55	19.41	19.33	19.11	19.43
Females	1998	Mountain	19.66	19.42	19.74	19.46	19.62
Females	1998	New England	19.61	19.63	19.67	19.41	19.61
Females	1998	Pacific	19.79	19.29	19.6	19.27	19.63
Females	1998	South Atlantic	19.39	19.68	19.81	18.68	19.54
Females	1998	West North Central	19.12	19.22	19.62	20.13	19.7
Females	1998	West South Central	18.95	18.72	19.06	19.02	18.97
Females	1998	Overall	19.35	19.32	19.34	19.18	19.13
Females	1999	Appalachia	18.65	18.45	18.65	18.62	18.61
Females	1999	East North Central	18.55	18.78	18.86	19.17	18.81
Females	1999	East South Central	18.21	17.99	18.41	18.46	18.34
Females	1999	Middle Atlantic	19.49	19.38	19.23	19.14	19.38
Females	1999	Mountain	19.5	19.55	19.74	19.48	19.59
Females	1999	New England	19.55	19.81	19.66	19.34	19.66
Females	1999	Pacific	19.76	19.26	19.62	19.37	19.62
Females	1999	South Atlantic	19.2	19.59	19.57	18.55	19.38
Females	1999	West North Central	19.1	18.96	19.55	19.85	19.52
Females	1999	West South Central	18.66	18.45	18.83	18.8	18.73
Females	1999	Overall	19.2	19.21	19.21	19.04	19.01
Females	2000	Appalachia	18.84	18.56	18.55	18.61	18.6
Females	2000	East North Central	18.7	18.89	18.97	19.2	18.92
Females	2000	East South Central	18.03	18.24	18.27	18.32	18.23
Females	2000	Middle Atlantic	19.82	19.41	19.32	19.07	19.52
Females	2000	Mountain	19.51	19.62	19.92	19.64	19.7
Females	2000	New England	19.78	19.66	19.51	19.42	19.6
Females	2000	Pacific	20.07	19.52	19.71	19.36	19.84
Females	2000	South Atlantic	19.38	19.61	19.49	18.43	19.38
Females	2000	West North Central	19.35	19.21	19.6	20.1	19.71
Females	2000	West South Central	18.68	18.39	18.91	18.83	18.76
Females	2000	Overall	19.4	19.27	19.22	19.07	19.06
Females	2001	Appalachia	18.69	18.55	18.74	18.64	18.68
Females	2001	East North Central	18.87	19.07	19.13	19.49	19.11
Females	2001	East South Central	18.16	18.16	18.49	18.27	18.3
Females	2001	Middle Atlantic	20.03	19.53	19.47	19.11	19.69
Females	2001	Mountain	19.63	19.47	19.8	19.61	19.67
Females	2001	New England	19.78	19.63	19.6	19.37	19.61
Females	2001	Pacific	20.04	19.42	19.68	19.48	19.81
Females	2001	South Atlantic	19.36	19.64	19.71	18.52	19.47
Females	2001	West North Central	19.31	19.16	19.7	20.13	19.74
Females	2001	West South Central	18.74	18.48	18.82	18.84	18.76
Females	2001	Overall	19.47	19.32	19.33	19.15	19.16
Females	2002	Appalachia	18.72	18.55	18.74	18.59	18.66
Females	2002	East North Central	18.87	19	19.14	19.36	19.07
Females	2002	East South Central	18.18	18.24	18.46	18.25	18.3
Females	2002	Middle Atlantic	20.08	19.6	19.43	19.06	19.72
Females	2002	Mountain	19.53	19.48	19.81	19.4	19.6
Females	2002	New England	20.01	19.7	19.83	19.47	19.77
Females	2002	Pacific	20.27	19.64	19.69	19.66	19.98
Females	2002	South Atlantic	19.53	19.81	19.66	18.5	19.54
Females	2002	West North Central	19.32	19.17	19.67	20.05	19.69
Females	2002	West South Central	18.72	18.44	18.87	18.74	18.74
Females	2002	Overall	19.56	19.39	19.34	19.08	19.22
Females	2003	Appalachia	18.73	18.66	18.77	18.59	18.69
Females	2003	East North Central	19.18	19.21	19.26	19.43	19.26
Females	2003	East South Central	18.32	18.05	18.49	18.42	18.37
Females	2003	Middle Atlantic	20.2	19.81	19.64	19.31	19.9
Females	2003	Mountain	19.73	19.49	19.69	19.56	19.65
Females	2003	New England	20.06	19.97	19.96	19.62	19.94
Females	2003	Pacific	20.37	19.59	19.76	19.53	20.03
Females	2003	South Atlantic	19.67	19.89	19.79	18.57	19.65
Females	2003	West North Central	19.64	19.45	19.76	20.14	19.85
Females	2003	West South Central	19.13	18.63	18.95	18.86	18.93
Females	2003	Overall	19.75	19.53	19.43	19.16	19.34
Females	2004	Appalachia	19	18.82	19.14	18.88	18.99
Females	2004	East North Central	19.38	19.53	19.56	19.76	19.54
Females	2004	East South Central	18.84	18.66	18.87	18.71	18.78
Females	2004	Middle Atlantic	20.49	20.1	19.83	19.34	20.16
Females	2004	Mountain	20.04	20.21	20.19	20.08	20.12
Females	2004	New England	20.43	20.18	20.2	19.76	20.17
Females	2004	Pacific	20.77	20.03	20.22	20.1	20.47
Females	2004	South Atlantic	19.91	20.22	20.12	18.87	19.96
Females	2004	West North Central	19.98	19.78	20.22	20.62	20.28
Females	2004	West South Central	19.4	18.89	19.35	19.06	19.23
Females	2004	Overall	20.06	19.85	19.79	19.49	19.65
Females	2005	Appalachia	18.85	19.01	18.99	18.8	18.92
Females	2005	East North Central	19.35	19.5	19.54	19.55	19.48
Females	2005	East South Central	18.89	18.28	18.73	18.52	18.63
Females	2005	Middle Atlantic	20.56	20.21	19.8	19.57	20.23
Females	2005	Mountain	19.85	19.96	20.05	19.98	19.96
Females	2005	New England	20.24	20.42	20.25	19.78	20.25
Females	2005	Pacific	20.79	19.99	20.23	20.16	20.47
Females	2005	South Atlantic	20.15	20.2	20.15	18.93	20.02
Females	2005	West North Central	20.09	19.88	20.13	20.44	20.21
Females	2005	West South Central	19.53	18.93	19.09	19.01	19.17
Females	2005	Overall	20.09	19.89	19.72	19.4	19.66
Females	2006	Appalachia	19.44	19.38	19.43	19.05	19.29
Females	2006	East North Central	19.68	19.78	19.78	19.91	19.78
Females	2006	East South Central	19.19	19.13	19.03	18.69	18.96
Females	2006	Middle Atlantic	21	20.6	20.32	20.03	20.66
Females	2006	Mountain	20.15	20.26	20.29	20.14	20.21
Females	2006	New England	20.73	20.6	20.5	20.41	20.56
Females	2006	Pacific	21	20.25	20.44	20.19	20.67
Females	2006	South Atlantic	20.39	20.57	20.38	19.29	20.32
Females	2006	West North Central	20.19	19.96	20.29	20.63	20.36
Females	2006	West South Central	19.71	19.59	19.5	19.19	19.49
Females	2006	Overall	20.39	20.23	20.03	19.66	19.92
Females	2007	Appalachia	19.56	19.54	19.44	19.27	19.4
Females	2007	East North Central	19.97	20.01	20.05	20.04	20.02
Females	2007	East South Central	18.96	19.28	19.27	18.92	19.09
Females	2007	Middle Atlantic	21.25	20.77	20.44	20.14	20.84
Females	2007	Mountain	20.53	20.66	20.6	20.15	20.5
Females	2007	New England	20.87	20.89	20.74	20.22	20.74
Females	2007	Pacific	21.4	20.57	20.61	20.29	20.98
Females	2007	South Atlantic	20.65	20.74	20.58	19.37	20.51
Females	2007	West North Central	20.46	20.33	20.52	20.68	20.54
Females	2007	West South Central	19.91	19.55	19.51	19.14	19.53
Females	2007	Overall	20.67	20.43	20.2	19.75	20.1
Females	2008	Appalachia	19.5	19.3	19.33	18.91	19.19
Females	2008	East North Central	19.85	19.94	19.82	19.86	19.86
Females	2008	East South Central	19.17	18.93	19.21	18.68	18.99
Females	2008	Middle Atlantic	21.2	20.87	20.45	19.87	20.87
Females	2008	Mountain	20.74	20.66	20.53	20.21	20.55
Females	2008	New England	21.06	20.89	20.79	20.63	20.84
Females	2008	Pacific	21.44	20.71	20.63	20.49	21.04
Females	2008	South Atlantic	20.67	20.76	20.65	19.31	20.54
Females	2008	West North Central	20.07	20.05	20.3	20.41	20.27
Females	2008	West South Central	19.92	19.41	19.36	19.07	19.45
Females	2008	Overall	20.67	20.41	20.12	19.6	20.08
Females	2009	Appalachia	19.97	19.7	19.75	19.34	19.61
Females	2009	East North Central	20.36	20.34	20.32	20.26	20.32
Females	2009	East South Central	19.68	19.13	19.56	19	19.34
Females	2009	Middle Atlantic	21.69	21.28	20.68	20.14	21.26
Females	2009	Mountain	20.98	21.1	20.96	20.67	20.92
Females	2009	New England	21.33	21.21	21.16	20.57	21.12
Females	2009	Pacific	21.91	21.08	21.03	20.81	21.46
Females	2009	South Atlantic	20.93	21.11	20.92	19.54	20.83
Females	2009	West North Central	20.81	20.66	20.74	20.9	20.81
Females	2009	West South Central	20.3	19.85	19.91	19.43	19.9
Females	2009	Overall	21.1	20.8	20.53	19.97	20.43
Females	2010	Appalachia	20.05	19.81	19.73	19.35	19.63
Females	2010	East North Central	20.34	20.3	20.28	20.26	20.3
Females	2010	East South Central	19.37	19.33	19.35	18.79	19.17
Females	2010	Middle Atlantic	21.85	21.3	20.73	20.15	21.33
Females	2010	Mountain	21.09	21.21	20.94	20.56	20.94
Females	2010	New England	21.45	21.29	21.2	20.57	21.18
Females	2010	Pacific	22.03	21.17	21.07	20.87	21.55
Females	2010	South Atlantic	21.03	21.08	20.93	19.55	20.84
Females	2010	West North Central	20.62	20.43	20.61	20.88	20.69
Females	2010	West South Central	20.28	19.9	19.93	19.37	19.89
Females	2010	Overall	21.16	20.81	20.52	19.94	20.48
Females	2011	Appalachia	19.98	19.73	19.62	19.26	19.53
Females	2011	East North Central	20.32	20.27	20.1	20.24	20.23
Females	2011	East South Central	19.68	19.5	19.46	19.03	19.38
Females	2011	Middle Atlantic	21.66	21.28	20.57	20.52	21.24
Females	2011	Mountain	20.93	21.2	20.89	20.52	20.86
Females	2011	New England	21.26	21.12	21.12	20.59	21.07
Females	2011	Pacific	22.01	21.24	21.15	20.81	21.57
Females	2011	South Atlantic	21.35	21.27	21.07	19.67	21.03
Females	2011	West North Central	20.76	20.53	20.57	20.63	20.61
Females	2011	West South Central	20.4	20.01	19.86	19.43	19.94
Females	2011	Overall	21.18	20.84	20.49	19.92	20.52
Females	2012	Appalachia	20.19	19.92	19.74	19.34	19.66
Females	2012	East North Central	20.44	20.4	20.28	20.26	20.35
Females	2012	East South Central	19.8	19.23	19.48	19.08	19.38
Females	2012	Middle Atlantic	22.04	21.38	20.89	20.29	21.47
Females	2012	Mountain	21.12	21.34	21.06	20.83	21.07
Females	2012	New England	21.45	21.56	21.3	20.94	21.37
Females	2012	Pacific	22.18	21.57	21.28	21.3	21.78
Females	2012	South Atlantic	21.41	21.37	21.07	19.8	21.1
Females	2012	West North Central	21.1	20.82	20.83	20.75	20.83
Females	2012	West South Central	20.43	20.19	19.92	19.48	20.01
Females	2012	Overall	21.35	21.01	20.62	20.04	20.64
Females	2013	Appalachia	20.2	20.04	19.85	19.35	19.72
Females	2013	East North Central	20.5	20.46	20.25	20.18	20.36
Females	2013	East South Central	19.78	19.59	19.49	18.97	19.4
Females	2013	Middle Atlantic	21.93	21.49	20.9	20.73	21.49
Females	2013	Mountain	21.21	21.66	21.04	20.77	21.11
Females	2013	New England	21.54	21.48	21.24	20.66	21.29
Females	2013	Pacific	22.3	21.59	21.26	20.92	21.8
Females	2013	South Atlantic	21.33	21.47	21.23	19.87	21.18
Females	2013	West North Central	20.79	20.73	20.83	20.8	20.8
Females	2013	West South Central	20.49	20.34	19.91	19.39	20.03
Females	2013	Overall	21.37	21.09	20.65	19.99	20.67
Females	2014	Appalachia	20.52	20.17	19.88	19.63	19.88
Females	2014	East North Central	20.51	20.6	20.27	20.32	20.43
Females	2014	East South Central	19.94	19.78	19.72	19.23	19.62
Females	2014	Middle Atlantic	22.16	21.71	21.14	20.68	21.71
Females	2014	Mountain	21.56	21.56	21.29	20.79	21.31
Females	2014	New England	21.57	21.65	21.36	20.9	21.43
Females	2014	Pacific	22.83	21.85	21.57	21.6	22.24
Females	2014	South Atlantic	21.53	21.68	21.35	19.83	21.33
Females	2014	West North Central	21.22	20.86	20.93	20.72	20.87
Females	2014	West South Central	20.73	20.44	20.08	19.56	20.21
Females	2014	Overall	21.65	21.26	20.8	20.15	20.83
Females	2015	Appalachia	20.08	19.98	19.75	19.36	19.66
Females	2015	East North Central	20.55	20.6	20.26	20.1	20.39
Females	2015	East South Central	19.84	19.36	19.7	19	19.46
Females	2015	Middle Atlantic	22.1	21.74	20.88	20.34	21.64
Females	2015	Mountain	21.44	21.48	21.28	20.93	21.28
Females	2015	New England	21.5	21.33	21.04	20.47	21.13
Females	2015	Pacific	22.48	21.49	21.36	21.19	21.93
Females	2015	South Atlantic	21.77	21.57	21.43	19.83	21.37
Females	2015	West North Central	20.87	20.82	20.8	20.66	20.77
Females	2015	West South Central	20.73	20.45	20.13	19.43	20.2
Females	2015	Overall	21.56	21.16	20.73	19.98	20.76
Females	2016	Appalachia	20.44	20.28	19.99	19.47	19.88
Females	2016	East North Central	20.67	20.82	20.51	20.33	20.6
Females	2016	East South Central	19.84	19.43	19.71	18.97	19.46
Females	2016	Middle Atlantic	22.35	21.82	21.09	20.93	21.82
Females	2016	Mountain	21.62	21.81	21.27	21.15	21.42
Females	2016	New England	21.79	21.75	21.56	20.97	21.58
Females	2016	Pacific	22.79	21.78	21.56	21.41	22.19
Females	2016	South Atlantic	21.93	21.79	21.6	19.94	21.55
Females	2016	West North Central	21.28	20.97	20.99	20.79	20.95
Females	2016	West South Central	20.96	20.64	20.33	19.58	20.4
Females	2016	Overall	21.78	21.37	20.94	20.15	20.94
* Overall combines all units in a particular category (e.g, overall value for Appalachia is value for all of Appalachia, regardless of metro status). The value at the intersection of overall and overall is the value for the US as a whole from the Human Mortality Database.
